# Supplementary material for: Persistent low avian malaria in a tropical species despite high community prevalence
Source: Int J Parasitol Parasites Wildl. 2019 Jan 11;8:88–93. doi: 10.1016/j.ijppaw.2019.01.001 (PMC6350384; doi:10.1016/j.ijppaw.2019.01.001)
Supplement: Multimedia component 2 [file mmc2.xml]

<?xml version="1.0" encoding="UTF-8" standalone="no"?><data:data><datasets><author>justin.eastwood@monash.edu</author><type>0</type><dataset><value>3</value><reason>Other (please explain)</reason><comments>data will be provided once accepted</comments></dataset></datasets></data:data>
